# Supplementary material for: Interventions against Social Isolation of Older Adults: A Systematic Review of Existing Literature and Interventions
Source: Geriatrics (Basel). 2021 Aug 25;6(3):82. doi: 10.3390/geriatrics6030082 (PMC8395923; doi:10.3390/geriatrics6030082)
Supplement: Supplementary file 1 [file geriatrics-06-00082-s001.zip]

Archive with 1 entries (1 files):
- geriatrics-1322022-supplementary.pdf
